# Supplementary material for: Insights into Probiotic Prescription among Gastroenterologists and Other Healthcare Professionals: Evidence from an Italian Survey
Source: J Clin Med. 2024 Aug 13;13(16):4749. doi: 10.3390/jcm13164749 (PMC11355817; doi:10.3390/jcm13164749)
Supplement: Supplementary file 1 [file jcm-13-04749-s001.zip]

Archive with 1 entries (1 files):
- jcm-3116935-supplementary.pdf
